# Supplementary material for: Analogues of Natural Chalcones as Efficient Inhibitors of AKR1C3
Source: Metabolites. 2022 Jan 21;12(2):99. doi: 10.3390/metabo12020099 (PMC8876231; doi:10.3390/metabo12020099)
Supplement: Supplementary file 1 [file metabolites-12-00099-s001.zip]

Archive with 1 entries (1 files):
- metabolites-1545010-supplementary.pdf
